# Supplementary material for: Safety profile and potential clinical risks of xanomeline and trospium chloride: A real-world pharmacovigilance study using FAERS
Source: Neurotherapeutics. 2026 May 27;23(4):e00930. doi: 10.1016/j.neurot.2026.e00930 (PMC13234482; doi:10.1016/j.neurot.2026.e00930)
Supplement: Multimedia component 4 [file mmc4.xlsx]

## Sheet: Sheet1
Supplementary Table 4. Distribution and signal strength of adverse events associated with xanomeline and trospium chloride at the PT level (Ranked by EBGM).
SOC	PT	Case Reports	ROR(95%Cl)	PRR (χ2)	EBGM(EBGM05)	IC(IC025)
Investigations	Amphetamines positive*	3	283.93 ( 86.09 - 936.49 )	283.63 ( 760.41 )	255.37 ( 77.42 )	8 ( 0.45 )
Psychiatric disorders	Violence-related symptom*	3	114.42 ( 35.97 - 364 )	114.3 ( 322.49 )	109.44 ( 34.4 )	6.77 ( 0.48 )
Nervous system disorders	Drooling	30	98.36 ( 68.17 - 141.9 )	97.31 ( 2754.82 )	93.77 ( 65 )	6.55 ( 4.02 )
Renal and urinary disorders	Urinary retention	88	66.89 ( 53.96 - 82.93 )	64.81 ( 5394.53 )	63.23 ( 51 )	5.98 ( 4.9 )
Psychiatric disorders	Hallucination, auditory	25	40.26 ( 27.08 - 59.87 )	39.91 ( 934 )	39.31 ( 26.44 )	5.3 ( 3.42 )
Gastrointestinal disorders	Salivary hypersecretion	15	37.55 ( 22.53 - 62.61 )	37.36 ( 523.17 )	36.83 ( 22.09 )	5.2 ( 2.78 )
Gastrointestinal disorders	Vomiting projectile	6	37.34 ( 16.67 - 83.68 )	37.27 ( 208.72 )	36.74 ( 16.4 )	5.2 ( 1.49 )
Psychiatric disorders	Tachyphrenia*	4	36.65 ( 13.65 - 98.4 )	36.6 ( 136.55 )	36.09 ( 13.44 )	5.17 ( 0.87 )
Psychiatric disorders	Intrusive thoughts*	3	29.26 ( 9.37 - 91.37 )	29.23 ( 80.87 )	28.91 ( 9.26 )	4.85 ( 0.4 )
Psychiatric disorders	Negative thoughts*	3	26.25 ( 8.41 - 81.92 )	26.23 ( 72.06 )	25.97 ( 8.32 )	4.7 ( 0.39 )
Psychiatric disorders	Psychotic disorder	26	25.29 ( 17.16 - 37.28 )	25.06 ( 595.08 )	24.83 ( 16.84 )	4.63 ( 3.16 )
Psychiatric disorders	Paranoia*	12	21.78 ( 12.33 - 38.5 )	21.69 ( 234.93 )	21.52 ( 12.18 )	4.43 ( 2.25 )
Injury, poisoning and procedural complications	Sedation complication*	3	19.21 ( 6.17 - 59.86 )	19.19 ( 51.35 )	19.06 ( 6.12 )	4.25 ( 0.34 )
Psychiatric disorders	Mania*	8	16.02 ( 7.99 - 32.14 )	15.98 ( 111.66 )	15.89 ( 7.92 )	3.99 ( 1.61 )
Psychiatric disorders	Anger*	13	14.35 ( 8.31 - 24.78 )	14.29 ( 159.78 )	14.21 ( 8.23 )	3.83 ( 2.09 )
Nervous system disorders	Akathisia*	7	14.29 ( 6.79 - 30.07 )	14.26 ( 85.85 )	14.19 ( 6.74 )	3.83 ( 1.4 )
Gastrointestinal disorders	Vomiting	239	12.98 ( 11.37 - 14.83 )	11.96 ( 2405.4 )	11.9 ( 10.42 )	3.57 ( 3.31 )
Renal and urinary disorders	Dysuria	16	12.01 ( 7.34 - 19.65 )	11.94 ( 159.75 )	11.89 ( 7.27 )	3.57 ( 2.15 )
Respiratory, thoracic and mediastinal disorders	Hiccups*	4	11.89 ( 4.45 - 31.77 )	11.87 ( 39.65 )	11.82 ( 4.42 )	3.56 ( 0.61 )
Gastrointestinal disorders	Dyspepsia	51	11.75 ( 8.91 - 15.52 )	11.56 ( 490.42 )	11.51 ( 8.72 )	3.52 ( 2.85 )
Psychiatric disorders	Delusion*	8	11.48 ( 5.72 - 23.01 )	11.45 ( 75.95 )	11.4 ( 5.69 )	3.51 ( 1.44 )
Renal and urinary disorders	Anuria	3	11.44 ( 3.68 - 35.59 )	11.43 ( 28.43 )	11.38 ( 3.66 )	3.51 ( 0.21 )
General disorders and administration site conditions	Treatment noncompliance	35	11.28 ( 8.08 - 15.76 )	11.16 ( 322.53 )	11.11 ( 7.96 )	3.47 ( 2.63 )
Skin and subcutaneous tissue disorders	Hyperhidrosis	46	10.56 ( 7.89 - 14.14 )	10.4 ( 389.93 )	10.36 ( 7.74 )	3.37 ( 2.69 )
Psychiatric disorders	Thinking abnormal*	5	10.18 ( 4.23 - 24.52 )	10.16 ( 41.15 )	10.13 ( 4.2 )	3.34 ( 0.82 )
Gastrointestinal disorders	Nausea	313	11.19 ( 9.95 - 12.59 )	10.05 ( 2568.93 )	10.01 ( 8.9 )	3.32 ( 3.11 )
Psychiatric disorders	Hallucination, visual	10	10.04 ( 5.39 - 18.69 )	10 ( 80.74 )	9.97 ( 5.35 )	3.32 ( 1.58 )
Gastrointestinal disorders	Dry mouth	35	9.86 ( 7.06 - 13.77 )	9.75 ( 274.09 )	9.72 ( 6.96 )	3.28 ( 2.48 )
Gastrointestinal disorders	Constipation	106	9.86 ( 8.12 - 11.98 )	9.52 ( 808.97 )	9.49 ( 7.82 )	3.25 ( 2.85 )
Skin and subcutaneous tissue disorders	Cold sweat*	6	9.51 ( 4.26 - 21.23 )	9.5 ( 45.45 )	9.46 ( 4.24 )	3.24 ( 1 )
Gastrointestinal disorders	Gastrooesophageal reflux disease	32	9.17 ( 6.46 - 13 )	9.07 ( 229.31 )	9.04 ( 6.38 )	3.18 ( 2.36 )
Eye disorders	Vision blurred	50	9.06 ( 6.85 - 11.99 )	8.92 ( 350.93 )	8.89 ( 6.72 )	3.15 ( 2.54 )
Nervous system disorders	Sedation*	12	7.87 ( 4.46 - 13.89 )	7.84 ( 71.48 )	7.82 ( 4.43 )	2.97 ( 1.56 )
Nervous system disorders	Movement disorder	9	7.65 ( 3.97 - 14.73 )	7.62 ( 51.67 )	7.61 ( 3.95 )	2.93 ( 1.28 )
Psychiatric disorders	Aggression*	11	7.35 ( 4.06 - 13.3 )	7.32 ( 59.92 )	7.31 ( 4.04 )	2.87 ( 1.42 )
Nervous system disorders	Extrapyramidal disorder	3	7.1 ( 2.28 - 22.05 )	7.09 ( 15.65 )	7.07 ( 2.28 )	2.82 ( 0.04 )
Product issues	Product supply issue	4	7.09 ( 2.66 - 18.93 )	7.08 ( 20.84 )	7.06 ( 2.65 )	2.82 ( 0.38 )
Gastrointestinal disorders	Retching	6	6.86 ( 3.07 - 15.29 )	6.84 ( 29.87 )	6.83 ( 3.06 )	2.77 ( 0.8 )
Cardiac disorders	Tachycardia	22	6.28 ( 4.12 - 9.55 )	6.23 ( 96.57 )	6.22 ( 4.09 )	2.64 ( 1.74 )
Psychiatric disorders	Abnormal behaviour*	5	6.15 ( 2.55 - 14.79 )	6.14 ( 21.45 )	6.12 ( 2.54 )	2.61 ( 0.54 )
Investigations	Heart rate increased	24	5.94 ( 3.98 - 8.89 )	5.9 ( 97.61 )	5.89 ( 3.94 )	2.56 ( 1.72 )
Psychiatric disorders	Suicidal ideation*	18	5.61 ( 3.53 - 8.92 )	5.58 ( 67.58 )	5.57 ( 3.5 )	2.48 ( 1.5 )
Nervous system disorders	Hypersomnia	6	5.22 ( 2.34 - 11.63 )	5.21 ( 20.36 )	5.2 ( 2.33 )	2.38 ( 0.61 )
Nervous system disorders	Dyskinesia	7	5.07 ( 2.41 - 10.65 )	5.06 ( 22.77 )	5.05 ( 2.4 )	2.34 ( 0.72 )
Gastrointestinal disorders	Gastrointestinal disorder	30	5.02 ( 3.5 - 7.19 )	4.97 ( 95.28 )	4.97 ( 3.46 )	2.31 ( 1.62 )
Psychiatric disorders	Agitation	10	4.62 ( 2.48 - 8.6 )	4.61 ( 28.2 )	4.6 ( 2.47 )	2.2 ( 0.92 )
Nervous system disorders	Somnolence	32	4.2 ( 2.96 - 5.96 )	4.16 ( 77.05 )	4.16 ( 2.93 )	2.06 ( 1.42 )
Psychiatric disorders	Hallucination	14	4.01 ( 2.37 - 6.79 )	4 ( 31.45 )	3.99 ( 2.36 )	2 ( 0.99 )
Gastrointestinal disorders	Abdominal discomfort	28	3.72 ( 2.57 - 5.41 )	3.7 ( 55.17 )	3.69 ( 2.54 )	1.88 ( 1.22 )
Gastrointestinal disorders	Dysphagia*	14	3.68 ( 2.17 - 6.22 )	3.66 ( 27.09 )	3.66 ( 2.16 )	1.87 ( 0.89 )
Nervous system disorders	Tremor*	20	3.67 ( 2.37 - 5.71 )	3.66 ( 38.6 )	3.65 ( 2.35 )	1.87 ( 1.06 )
Nervous system disorders	Dizziness	61	3.26 ( 2.53 - 4.2 )	3.21 ( 93.22 )	3.21 ( 2.49 )	1.68 ( 1.26 )
Gastrointestinal disorders	Abdominal pain upper	28	3.15 ( 2.17 - 4.57 )	3.13 ( 40.55 )	3.12 ( 2.15 )	1.64 ( 1 )
Abbreviations: AE, adverse event; SOC, system organ class; PT, preferred term; ROR, reporting odds Ratio; PRR, proportional reporting ratio; EBGM, empirical bayesian geometric mean; IC, information component; χ2 chi-squared statistic.
* Indicates unexpected signals, defined as signals not listed in the drug label.
