# Supplementary material for: Safety profile and potential clinical risks of xanomeline and trospium chloride: A real-world pharmacovigilance study using FAERS
Source: Neurotherapeutics. 2026 May 27;23(4):e00930. doi: 10.1016/j.neurot.2026.e00930 (PMC13234482; doi:10.1016/j.neurot.2026.e00930)
Supplement: Multimedia component 5 [file mmc5.xlsx]

## Sheet: Sheet1
Supplementary Table 5. Clinical priority classification and semi-quantitative scoring of the 53 positive signals.
PT name	Case number	ROR(95%CI)	PRR(χ²)	EBGM(EBGM05)	IC(IC025)	Dead	Reporting rate	Reporting rate score	The number of algorithms that satisfy the positive signal value	Signal stability score	Fatality rate	Fatality rate score	Clinical relevance	Total score	Clinical Priority
Nausea	313	11.19 ( 9.95 - 12.59 )	10.05 ( 2568.93 )	10.01 ( 8.9 )	3.32 ( 3.11 )	0	0.126618	2	4	2	0	0	0	4	median
Vomiting	239	12.98 ( 11.37 - 14.83 )	11.96 ( 2405.4 )	11.9 ( 10.42 )	3.57 ( 3.31 )	0	0.0938727	1	4	2	0	0	0	3	median
Constipation	106	9.86 ( 8.12 - 11.98 )	9.52 ( 808.97 )	9.49 ( 7.82 )	3.25 ( 2.85 )	1	0.039567	1	4	2	0.00943396	0	0	3	median
Urinary retention	88	66.89 ( 53.96 - 82.93 )	64.81 ( 5394.53 )	63.23 ( 51 )	5.98 ( 4.9 )	0	0.0326288	1	4	2	0	0	1	4	median
Dizziness	61	3.26 ( 2.53 - 4.2 )	3.21 ( 93.22 )	3.21 ( 2.49 )	1.68 ( 1.26 )	0	0.0223935	1	4	2	0	0	0	3	median
Dyspepsia	51	11.75 ( 8.91 - 15.52 )	11.56 ( 490.42 )	11.51 ( 8.72 )	3.52 ( 2.85 )	0	0.018654	1	4	2	0	0	0	3	median
Vision blurred	50	9.06 ( 6.85 - 11.99 )	8.92 ( 350.93 )	8.89 ( 6.72 )	3.15 ( 2.54 )	0	0.0182815	1	4	2	0	0	0	3	median
Hyperhidrosis	46	10.56 ( 7.89 - 14.14 )	10.4 ( 389.93 )	10.36 ( 7.74 )	3.37 ( 2.69 )	0	0.0167945	1	4	2	0	0	0	3	median
Dry mouth	35	9.86 ( 7.06 - 13.77 )	9.75 ( 274.09 )	9.72 ( 6.96 )	3.28 ( 2.48 )	0	0.0127273	1	4	2	0	0	0	3	median
Treatment noncompliance	35	11.28 ( 8.08 - 15.76 )	11.16 ( 322.53 )	11.11 ( 7.96 )	3.47 ( 2.63 )	0	0.0127273	1	4	2	0	0	0	3	median
Somnolence	32	4.2 ( 2.96 - 5.96 )	4.16 ( 77.05 )	4.16 ( 2.93 )	2.06 ( 1.42 )	0	0.0116237	1	4	2	0	0	0	3	median
Gastrooesophageal reflux disease	32	9.17 ( 6.46 - 13 )	9.07 ( 229.31 )	9.04 ( 6.38 )	3.18 ( 2.36 )	0	0.0116237	1	4	2	0	0	0	3	median
Drooling	30	98.36 ( 68.17 - 141.9 )	97.31 ( 2754.82 )	93.77 ( 65 )	6.55 ( 4.02 )	0	0.0108893	1	4	2	0	0	0	3	median
Gastrointestinal disorder	30	5.02 ( 3.5 - 7.19 )	4.97 ( 95.28 )	4.97 ( 3.46 )	2.31 ( 1.62 )	0	0.0108893	1	4	2	0	0	0	3	median
Abdominal discomfort	28	3.72 ( 2.57 - 5.41 )	3.7 ( 55.17 )	3.69 ( 2.54 )	1.88 ( 1.22 )	0	0.010156	1	4	2	0	0	0	3	median
Abdominal pain upper	28	3.15 ( 2.17 - 4.57 )	3.13 ( 40.55 )	3.12 ( 2.15 )	1.64 ( 1 )	0	0.010156	1	4	2	0	0	0	3	median
Psychotic disorder	26	25.29 ( 17.16 - 37.28 )	25.06 ( 595.08 )	24.83 ( 16.84 )	4.63 ( 3.16 )	0	0.0094237	0	4	2	0	0	0	2	low
Hallucination, auditory	25	40.26 ( 27.08 - 59.87 )	39.91 ( 934 )	39.31 ( 26.44 )	5.3 ( 3.42 )	0	0.00905797	0	4	2	0	0	1	3	median
Heart rate increased	24	5.94 ( 3.98 - 8.89 )	5.9 ( 97.61 )	5.89 ( 3.94 )	2.56 ( 1.72 )	0	0.0086925	0	4	2	0	0	0	2	low
Tachycardia	22	6.28 ( 4.12 - 9.55 )	6.23 ( 96.57 )	6.22 ( 4.09 )	2.64 ( 1.74 )	0	0.00796236	0	4	2	0	0	0	2	low
Tremor	20	3.67 ( 2.37 - 5.71 )	3.66 ( 38.6 )	3.65 ( 2.35 )	1.87 ( 1.06 )	0	0.00723327	0	4	2	0	0	0	2	low
Suicidal ideation	18	5.61 ( 3.53 - 8.92 )	5.58 ( 67.58 )	5.57 ( 3.5 )	2.48 ( 1.5 )	1	0.00650524	0	4	2	0.0555556	0	1	3	median
Dysuria	16	12.01 ( 7.34 - 19.65 )	11.94 ( 159.75 )	11.89 ( 7.27 )	3.57 ( 2.15 )	0	0.00577826	0	4	2	0	0	0	2	low
Salivary hypersecretion	15	37.55 ( 22.53 - 62.61 )	37.36 ( 523.17 )	36.83 ( 22.09 )	5.2 ( 2.78 )	1	0.00541516	0	4	2	0.0666667	0	0	2	low
Hallucination	14	4.01 ( 2.37 - 6.79 )	4 ( 31.45 )	3.99 ( 2.36 )	2 ( 0.99 )	0	0.00505233	0	4	2	0	0	1	3	median
Dysphagia	14	3.68 ( 2.17 - 6.22 )	3.66 ( 27.09 )	3.66 ( 2.16 )	1.87 ( 0.89 )	1	0.00505233	0	4	2	0.0714286	0	0	2	low
Anger	13	14.35 ( 8.31 - 24.78 )	14.29 ( 159.78 )	14.21 ( 8.23 )	3.83 ( 2.09 )	0	0.00468976	0	4	2	0	0	0	2	low
Paranoia	12	21.78 ( 12.33 - 38.5 )	21.69 ( 234.93 )	21.52 ( 12.18 )	4.43 ( 2.25 )	0	0.00432744	0	4	2	0	0	0	2	low
Sedation	12	7.87 ( 4.46 - 13.89 )	7.84 ( 71.48 )	7.82 ( 4.43 )	2.97 ( 1.56 )	0	0.00432744	0	4	2	0	0	0	2	low
Aggression	11	7.35 ( 4.06 - 13.3 )	7.32 ( 59.92 )	7.31 ( 4.04 )	2.87 ( 1.42 )	0	0.00396539	0	4	2	0	0	0	2	low
Hallucination, visual	10	10.04 ( 5.39 - 18.69 )	10 ( 80.74 )	9.97 ( 5.35 )	3.32 ( 1.58 )	0	0.0036036	0	4	2	0	0	1	3	median
Agitation	10	4.62 ( 2.48 - 8.6 )	4.61 ( 28.2 )	4.6 ( 2.47 )	2.2 ( 0.92 )	0	0.0036036	0	4	2	0	0	0	2	low
Movement disorder	9	7.65 ( 3.97 - 14.73 )	7.62 ( 51.67 )	7.61 ( 3.95 )	2.93 ( 1.28 )	0	0.00324208	0	4	2	0	0	0	2	low
Delusion	8	11.48 ( 5.72 - 23.01 )	11.45 ( 75.95 )	11.4 ( 5.69 )	3.51 ( 1.44 )	0	0.00288081	0	4	2	0	0	0	2	low
Mania	8	16.02 ( 7.99 - 32.14 )	15.98 ( 111.66 )	15.89 ( 7.92 )	3.99 ( 1.61 )	1	0.00288081	0	4	2	0.125	0	0	2	low
Dyskinesia	7	5.07 ( 2.41 - 10.65 )	5.06 ( 22.77 )	5.05 ( 2.4 )	2.34 ( 0.72 )	0	0.0025198	0	4	2	0	0	0	2	low
Akathisia	7	14.29 ( 6.79 - 30.07 )	14.26 ( 85.85 )	14.19 ( 6.74 )	3.83 ( 1.4 )	0	0.0025198	0	4	2	0	0	0	2	low
Retching	6	6.86 ( 3.07 - 15.29 )	6.84 ( 29.87 )	6.83 ( 3.06 )	2.77 ( 0.8 )	0	0.00215905	0	4	2	0	0	0	2	low
Cold sweat	6	9.51 ( 4.26 - 21.23 )	9.5 ( 45.45 )	9.46 ( 4.24 )	3.24 ( 1 )	0	0.00215905	0	4	2	0	0	0	2	low
Hypersomnia	6	5.22 ( 2.34 - 11.63 )	5.21 ( 20.36 )	5.2 ( 2.33 )	2.38 ( 0.61 )	0	0.00215905	0	4	2	0	0	0	2	low
Vomiting projectile	6	37.34 ( 16.67 - 83.68 )	37.27 ( 208.72 )	36.74 ( 16.4 )	5.2 ( 1.49 )	0	0.00215905	0	4	2	0	0	0	2	low
Abnormal behaviour	5	6.15 ( 2.55 - 14.79 )	6.14 ( 21.45 )	6.12 ( 2.54 )	2.61 ( 0.54 )	0	0.00179856	0	4	2	0	0	0	2	low
Thinking abnormal	5	10.18 ( 4.23 - 24.52 )	10.16 ( 41.15 )	10.13 ( 4.2 )	3.34 ( 0.82 )	0	0.00179856	0	4	2	0	0	0	2	low
Hiccups	4	11.89 ( 4.45 - 31.77 )	11.87 ( 39.65 )	11.82 ( 4.42 )	3.56 ( 0.61 )	0	0.00143833	0	4	2	0	0	0	2	low
Tachyphrenia	4	36.65 ( 13.65 - 98.4 )	36.6 ( 136.55 )	36.09 ( 13.44 )	5.17 ( 0.87 )	0	0.00143833	0	4	2	0	0	0	2	low
Product supply issue	4	7.09 ( 2.66 - 18.93 )	7.08 ( 20.84 )	7.06 ( 2.65 )	2.82 ( 0.38 )	0	0.00143833	0	4	2	0	0	0	2	low
Anuria	3	11.44 ( 3.68 - 35.59 )	11.43 ( 28.43 )	11.38 ( 3.66 )	3.51 ( 0.21 )	0	0.00107836	0	4	2	0	0	1	3	median
Violence-related symptom	3	114.42 ( 35.97 - 364 )	114.3 ( 322.49 )	109.44 ( 34.4 )	6.77 ( 0.48 )	0	0.00107836	0	4	2	0	0	0	2	low
Extrapyramidal disorder	3	7.1 ( 2.28 - 22.05 )	7.09 ( 15.65 )	7.07 ( 2.28 )	2.82 ( 0.04 )	0	0.00107836	0	4	2	0	0	0	2	low
Negative thoughts	3	26.25 ( 8.41 - 81.92 )	26.23 ( 72.06 )	25.97 ( 8.32 )	4.7 ( 0.39 )	0	0.00107836	0	4	2	0	0	0	2	low
Amphetamines positive	3	283.93 ( 86.09 - 936.49 )	283.63 ( 760.41 )	255.37 ( 77.42 )	8 ( 0.45 )	0	0.00107836	0	4	2	0	0	0	2	low
Sedation complication	3	19.21 ( 6.17 - 59.86 )	19.19 ( 51.35 )	19.06 ( 6.12 )	4.25 ( 0.34 )	0	0.00107836	0	4	2	0	0	0	2	low
Intrusive thoughts	3	29.26 ( 9.37 - 91.37 )	29.23 ( 80.87 )	28.91 ( 9.26 )	4.85 ( 0.4 )	0	0.00107836	0	4	2	0	0	0	2	low
