# Supplementary material for: Safety profile and potential clinical risks of xanomeline and trospium chloride: A real-world pharmacovigilance study using FAERS
Source: Neurotherapeutics. 2026 May 27;23(4):e00930. doi: 10.1016/j.neurot.2026.e00930 (PMC13234482; doi:10.1016/j.neurot.2026.e00930)
Supplement: Multimedia component 6 [file mmc6.xlsx]

## Sheet: Sheet1
Supplementary Table 6. Summary of all positive signals at PT level for sex subgroups.
Subgroup	SOC	PT	Case Reports	ROR(95%Cl)	PRR (χ2)	EBGM(EBGM05)	IC(IC025)
Male	Gastrointestinal disorders	Nausea*	124	13.03 ( 10.82 - 15.68 )	11.91 ( 1239.89 )	11.83 ( 9.83 )	3.56 ( 3.17 )
	Gastrointestinal disorders	Vomiting*	96	13.76 ( 11.17 - 16.95 )	12.85 ( 1046.26 )	12.75 ( 10.35 )	3.67 ( 3.2 )
	Renal and urinary disorders	Urinary retention*	56	63.62 ( 48.45 - 83.54 )	61 ( 3187.12 )	58.82 ( 44.8 )	5.88 ( 4.47 )
	Gastrointestinal disorders	Constipation*	51	10.19 ( 7.69 - 13.49 )	9.84 ( 404 )	9.78 ( 7.39 )	3.29 ( 2.66 )
	Nervous system disorders	Dizziness*	29	3.77 ( 2.61 - 5.45 )	3.71 ( 57.57 )	3.7 ( 2.56 )	1.89 ( 1.23 )
	Eye disorders	Vision blurred*	25	10.47 ( 7.04 - 15.57 )	10.29 ( 208.85 )	10.24 ( 6.88 )	3.36 ( 2.34 )
	Gastrointestinal disorders	Dyspepsia*	24	15.84 ( 10.56 - 23.77 )	15.58 ( 324.67 )	15.44 ( 10.29 )	3.95 ( 2.7 )
	Skin and subcutaneous tissue disorders	Hyperhidrosis*	24	10.07 ( 6.72 - 15.1 )	9.91 ( 191.45 )	9.86 ( 6.57 )	3.3 ( 2.28 )
	Gastrointestinal disorders	Dry mouth*	23	19.77 ( 13.06 - 29.93 )	19.45 ( 398.02 )	19.23 ( 12.7 )	4.27 ( 2.85 )
	Gastrointestinal disorders	Abdominal pain upper	22	6.67 ( 4.37 - 10.18 )	6.58 ( 103.89 )	6.55 ( 4.3 )	2.71 ( 1.79 )
	Gastrointestinal disorders	Abdominal discomfort	19	6.83 ( 4.34 - 10.75 )	6.75 ( 92.8 )	6.72 ( 4.27 )	2.75 ( 1.73 )
	Psychiatric disorders	Insomnia	17	4.17 ( 2.58 - 6.74 )	4.13 ( 40.39 )	4.12 ( 2.55 )	2.04 ( 1.13 )
	General disorders and administration site conditions	Treatment noncompliance*	17	8.54 ( 5.29 - 13.8 )	8.44 ( 111.15 )	8.41 ( 5.2 )	3.07 ( 1.89 )
	Gastrointestinal disorders	Gastrooesophageal reflux disease*	17	13.65 ( 8.45 - 22.07 )	13.49 ( 195.2 )	13.39 ( 8.28 )	3.74 ( 2.3 )
	Psychiatric disorders	Psychotic disorder*	13	18.75 ( 10.83 - 32.48 )	18.58 ( 213.9 )	18.38 ( 10.61 )	4.2 ( 2.25 )
	Investigations	Heart rate increased*	13	8.05 ( 4.65 - 13.91 )	7.98 ( 79.05 )	7.94 ( 4.59 )	2.99 ( 1.63 )
	Gastrointestinal disorders	Gastrointestinal disorder	12	5.35 ( 3.03 - 9.45 )	5.31 ( 41.93 )	5.3 ( 3 )	2.41 ( 1.19 )
	Cardiac disorders	Tachycardia*	11	6.4 ( 3.53 - 11.6 )	6.36 ( 49.52 )	6.33 ( 3.5 )	2.66 ( 1.29 )
	Psychiatric disorders	Hallucination, auditory*	11	27.35 ( 15.04 - 49.76 )	27.14 ( 272.43 )	26.71 ( 14.68 )	4.74 ( 2.24 )
	Psychiatric disorders	Aggression	10	7.68 ( 4.12 - 14.33 )	7.63 ( 57.4 )	7.6 ( 4.07 )	2.93 ( 1.37 )
	Psychiatric disorders	Hallucination	10	3.83 ( 2.06 - 7.15 )	3.81 ( 20.74 )	3.81 ( 2.04 )	1.93 ( 0.72 )
	Nervous system disorders	Drooling*	9	42.56 ( 21.91 - 82.68 )	42.28 ( 353.57 )	41.23 ( 21.23 )	5.37 ( 2.11 )
	Psychiatric disorders	Anger*	9	15.89 ( 8.22 - 30.7 )	15.79 ( 123.5 )	15.64 ( 8.1 )	3.97 ( 1.74 )
	Renal and urinary disorders	Dysuria*	8	9.63 ( 4.8 - 19.35 )	9.58 ( 61.18 )	9.53 ( 4.75 )	3.25 ( 1.32 )
	Psychiatric disorders	Paranoia*	7	17.93 ( 8.5 - 37.83 )	17.84 ( 110.08 )	17.66 ( 8.37 )	4.14 ( 1.49 )
	Psychiatric disorders	Delusion	7	12.13 ( 5.75 - 25.56 )	12.07 ( 70.57 )	11.99 ( 5.69 )	3.58 ( 1.31 )
	Psychiatric disorders	Agitation	7	4.86 ( 2.31 - 10.22 )	4.84 ( 21.27 )	4.83 ( 2.29 )	2.27 ( 0.68 )
	Nervous system disorders	Movement disorder	6	10.06 ( 4.5 - 22.48 )	10.01 ( 48.41 )	9.96 ( 4.46 )	3.32 ( 1.03 )
	General disorders and administration site conditions	Therapeutic response unexpected	5	8.44 ( 3.5 - 20.36 )	8.42 ( 32.52 )	8.38 ( 3.47 )	3.07 ( 0.72 )
	Injury, poisoning and procedural complications	Product administration error	5	7.23 ( 3 - 17.44 )	7.21 ( 26.64 )	7.18 ( 2.98 )	2.84 ( 0.64 )
	Gastrointestinal disorders	Retching	4	11.07 ( 4.14 - 29.65 )	11.04 ( 36.3 )	10.98 ( 4.1 )	3.46 ( 0.57 )
	Psychiatric disorders	Mania*	4	14.98 ( 5.59 - 40.15 )	14.94 ( 51.55 )	14.81 ( 5.53 )	3.89 ( 0.68 )
	Psychiatric disorders	Hallucination, visual*	4	5.61 ( 2.1 - 14.99 )	5.59 ( 15.05 )	5.58 ( 2.09 )	2.48 ( 0.25 )
	Psychiatric disorders	Abnormal behaviour	4	6.3 ( 2.36 - 16.85 )	6.29 ( 17.73 )	6.27 ( 2.34 )	2.65 ( 0.31 )
	Gastrointestinal disorders	Salivary hypersecretion*	4	13.86 ( 5.17 - 37.14 )	13.82 ( 47.19 )	13.71 ( 5.12 )	3.78 ( 0.65 )
	Psychiatric disorders	Tachyphrenia	3	58.71 ( 18.53 - 186 )	58.58 ( 163.88 )	56.57 ( 17.86 )	5.82 ( 0.45 )
	Skin and subcutaneous tissue disorders	Cold sweat	3	8.3 ( 2.67 - 25.84 )	8.28 ( 19.12 )	8.25 ( 2.65 )	3.04 ( 0.1 )
	Investigations	Amphetamines positive	3	487.32 ( 133.96 - 1772.72 )	486.23 ( 1117.46 )	374.25 ( 102.88 )	8.55 ( 0.35 )
	Psychiatric disorders	Thinking abnormal	3	11.68 ( 3.75 - 36.42 )	11.66 ( 29.03 )	11.58 ( 3.72 )	3.53 ( 0.22 )
	Psychiatric disorders	Intrusive thoughts	3	62.47 ( 19.69 - 198.18 )	62.34 ( 174.36 )	60.07 ( 18.94 )	5.91 ( 0.45 )
	Product issues	Product supply issue	3	9.88 ( 3.17 - 30.79 )	9.86 ( 23.75 )	9.81 ( 3.15 )	3.29 ( 0.16 )
	Psychiatric disorders	Negative thoughts	3	64.12 ( 20.2 - 203.51 )	63.98 ( 178.92 )	61.59 ( 19.4 )	5.94 ( 0.45 )
Femlae	Gastrointestinal disorders	Nausea*	113	9.95 ( 8.17 - 12.11 )	8.89 ( 800.64 )	8.88 ( 7.29 )	3.15 ( 2.77 )
	Gastrointestinal disorders	Vomiting*	96	13.34 ( 10.8 - 16.48 )	12.11 ( 983.4 )	12.07 ( 9.77 )	3.59 ( 3.13 )
	Gastrointestinal disorders	Constipation*	38	10.02 ( 7.24 - 13.86 )	9.66 ( 295.46 )	9.64 ( 6.96 )	3.27 ( 2.51 )
	Nervous system disorders	Dizziness*	25	3.53 ( 2.38 - 5.26 )	3.47 ( 44.22 )	3.47 ( 2.33 )	1.79 ( 1.09 )
	Renal and urinary disorders	Urinary retention*	24	71.92 ( 47.8 - 108.23 )	70.15 ( 1608.28 )	68.96 ( 45.83 )	6.11 ( 3.62 )
	Gastrointestinal disorders	Dyspepsia*	21	11.92 ( 7.73 - 18.39 )	11.68 ( 204.95 )	11.65 ( 7.56 )	3.54 ( 2.35 )
	Nervous system disorders	Drooling*	18	217.95 ( 135.07 - 351.68 )	213.87 ( 3620.79 )	203.08 ( 125.86 )	7.67 ( 3.44 )
	Nervous system disorders	Somnolence	17	6.94 ( 4.29 - 11.22 )	6.84 ( 84.76 )	6.83 ( 4.22 )	2.77 ( 1.68 )
	Eye disorders	Vision blurred*	16	7.58 ( 4.62 - 12.43 )	7.47 ( 89.72 )	7.46 ( 4.55 )	2.9 ( 1.73 )
	Skin and subcutaneous tissue disorders	Hyperhidrosis*	13	9.29 ( 5.37 - 16.07 )	9.18 ( 94.65 )	9.16 ( 5.29 )	3.2 ( 1.75 )
	Gastrointestinal disorders	Gastrooesophageal reflux disease*	13	9.09 ( 5.25 - 15.72 )	8.98 ( 92.1 )	8.96 ( 5.18 )	3.16 ( 1.74 )
	Nervous system disorders	Tremor	10	5.13 ( 2.75 - 9.56 )	5.08 ( 32.83 )	5.08 ( 2.72 )	2.34 ( 1.01 )
	Psychiatric disorders	Hallucination, auditory*	10	53.66 ( 28.66 - 100.46 )	53.11 ( 504.66 )	52.42 ( 28 )	5.71 ( 2.33 )
	General disorders and administration site conditions	Treatment noncompliance*	10	10.78 ( 5.78 - 20.12 )	10.68 ( 87.57 )	10.65 ( 5.71 )	3.41 ( 1.63 )
	Gastrointestinal disorders	Dry mouth*	9	6.21 ( 3.22 - 11.97 )	6.16 ( 38.89 )	6.15 ( 3.19 )	2.62 ( 1.1 )
	Cardiac disorders	Tachycardia*	8	6.77 ( 3.37 - 13.58 )	6.72 ( 38.92 )	6.71 ( 3.34 )	2.75 ( 1.07 )
	Gastrointestinal disorders	Salivary hypersecretion*	8	72.91 ( 36.13 - 147.13 )	72.31 ( 552.68 )	71.05 ( 35.21 )	6.15 ( 2.04 )
	Investigations	Heart rate increased*	7	4.51 ( 2.14 - 9.48 )	4.48 ( 18.94 )	4.48 ( 2.13 )	2.16 ( 0.62 )
	Psychiatric disorders	Suicidal ideation	6	5.75 ( 2.58 - 12.84 )	5.72 ( 23.36 )	5.71 ( 2.56 )	2.51 ( 0.68 )
	Psychiatric disorders	Psychotic disorder*	6	20.96 ( 9.37 - 46.87 )	20.84 ( 112.76 )	20.73 ( 9.27 )	4.37 ( 1.34 )
	Renal and urinary disorders	Dysuria*	5	13.54 ( 5.61 - 32.65 )	13.47 ( 57.57 )	13.43 ( 5.57 )	3.75 ( 0.94 )
	Psychiatric disorders	Paranoia*	4	26.32 ( 9.83 - 70.5 )	26.21 ( 96.39 )	26.05 ( 9.73 )	4.7 ( 0.82 )
	Psychiatric disorders	Mania*	4	24.15 ( 9.02 - 64.66 )	24.05 ( 87.85 )	23.91 ( 8.93 )	4.58 ( 0.8 )
	Nervous system disorders	Akathisia	4	27.82 ( 10.39 - 74.54 )	27.71 ( 102.3 )	27.53 ( 10.28 )	4.78 ( 0.83 )
	Psychiatric disorders	Hallucination, visual*	4	14.18 ( 5.3 - 37.92 )	14.12 ( 48.62 )	14.08 ( 5.26 )	3.82 ( 0.66 )
	Psychiatric disorders	Anger*	3	11.59 ( 3.73 - 36.07 )	11.56 ( 28.87 )	11.53 ( 3.71 )	3.53 ( 0.22 )
	Gastrointestinal disorders	Vomiting projectile	3	43.34 ( 13.87 - 135.45 )	43.21 ( 122.39 )	42.76 ( 13.68 )	5.42 ( 0.45 )
Abbreviations: AE, adverse event; SOC, system organ class; PT, preferred term; ROR, reporting odds Ratio; PRR, proportional reporting ratio; EBGM, empirical bayesian geometric mean; IC, information component; χ2 chi-squared statistic.
* Indicates signals shared between subgroups.
