# Supplementary material for: Safety profile and potential clinical risks of xanomeline and trospium chloride: A real-world pharmacovigilance study using FAERS
Source: Neurotherapeutics. 2026 May 27;23(4):e00930. doi: 10.1016/j.neurot.2026.e00930 (PMC13234482; doi:10.1016/j.neurot.2026.e00930)
Supplement: Multimedia component 7 [file mmc7.xlsx]

## Sheet: Sheet1
Supplementary Table 7. Summary of all positive signals at PT level for age subgroups.
Subgroup	SOC	PT	Case Reports	ROR(95%Cl)	PRR (χ2)	EBGM(EBGM05)	IC(IC025)
18 - 64	Gastrointestinal disorders	Nausea*	145	8.59 ( 7.24 - 10.2 )	7.86 ( 875.02 )	7.83 ( 6.59 )	2.97 ( 2.65 )
	Gastrointestinal disorders	Vomiting*	131	12.03 ( 10.05 - 14.4 )	11.07 ( 1202.1 )	11.01 ( 9.2 )	3.46 ( 3.09 )
	Gastrointestinal disorders	Constipation*	65	13.79 ( 10.74 - 17.69 )	13.23 ( 732.02 )	13.14 ( 10.24 )	3.72 ( 3.11 )
	Renal and urinary disorders	Urinary retention*	54	101.29 ( 76.66 - 133.84 )	97.68 ( 4904.5 )	92.73 ( 70.18 )	6.53 ( 4.71 )
	Nervous system disorders	Dizziness	43	4.44 ( 3.27 - 6.01 )	4.34 ( 110.88 )	4.33 ( 3.2 )	2.11 ( 1.57 )
	Gastrointestinal disorders	Dyspepsia*	37	13.87 ( 10 - 19.24 )	13.55 ( 427.69 )	13.46 ( 9.7 )	3.75 ( 2.86 )
	Skin and subcutaneous tissue disorders	Hyperhidrosis	30	10.62 ( 7.39 - 15.26 )	10.42 ( 254.62 )	10.37 ( 7.22 )	3.37 ( 2.47 )
	Eye disorders	Vision blurred	29	10.11 ( 6.99 - 14.62 )	9.94 ( 232.23 )	9.89 ( 6.84 )	3.31 ( 2.4 )
	Gastrointestinal disorders	Gastrooesophageal reflux disease	23	10.76 ( 7.12 - 16.27 )	10.61 ( 199.38 )	10.56 ( 6.98 )	3.4 ( 2.32 )
	Gastrointestinal disorders	Dry mouth*	22	10.16 ( 6.66 - 15.5 )	10.03 ( 178.1 )	9.98 ( 6.54 )	3.32 ( 2.23 )
	Gastrointestinal disorders	Abdominal pain upper	21	3.89 ( 2.53 - 5.99 )	3.85 ( 44.43 )	3.85 ( 2.5 )	1.94 ( 1.15 )
	Nervous system disorders	Somnolence*	20	5.06 ( 3.25 - 7.87 )	5.01 ( 64.11 )	4.99 ( 3.21 )	2.32 ( 1.43 )
	Nervous system disorders	Drooling	19	150.18 ( 93.82 - 240.4 )	148.28 ( 2569.36 )	137.14 ( 85.67 )	7.1 ( 3.46 )
	General disorders and administration site conditions	Treatment noncompliance	17	9.5 ( 5.88 - 15.33 )	9.4 ( 127.08 )	9.36 ( 5.79 )	3.23 ( 1.99 )
	Gastrointestinal disorders	Abdominal discomfort	15	3.54 ( 2.13 - 5.89 )	3.51 ( 27 )	3.51 ( 2.11 )	1.81 ( 0.87 )
	Psychiatric disorders	Hallucination, auditory	14	34.38 ( 20.21 - 58.48 )	34.07 ( 441.23 )	33.46 ( 19.67 )	5.06 ( 2.65 )
	Nervous system disorders	Tremor	13	4.92 ( 2.85 - 8.5 )	4.89 ( 40.16 )	4.88 ( 2.82 )	2.29 ( 1.16 )
	Psychiatric disorders	Hallucination	11	13.07 ( 7.21 - 23.71 )	12.98 ( 120.87 )	12.9 ( 7.11 )	3.69 ( 1.85 )
	Psychiatric disorders	Psychotic disorder	10	14.07 ( 7.54 - 26.26 )	13.98 ( 119.67 )	13.88 ( 7.44 )	3.8 ( 1.8 )
	Psychiatric disorders	Anger	9	19.26 ( 9.97 - 37.21 )	19.15 ( 153.24 )	18.96 ( 9.81 )	4.24 ( 1.84 )
	Gastrointestinal disorders	Dysphagia	9	4.59 ( 2.38 - 8.85 )	4.57 ( 25.08 )	4.56 ( 2.37 )	2.19 ( 0.83 )
	Gastrointestinal disorders	Salivary hypersecretion	9	36.51 ( 18.83 - 70.76 )	36.29 ( 302.87 )	35.6 ( 18.37 )	5.15 ( 2.07 )
	Investigations	Heart rate increased*	9	3.9 ( 2.03 - 7.52 )	3.89 ( 19.27 )	3.88 ( 2.01 )	1.96 ( 0.67 )
	Psychiatric disorders	Paranoia	8	22.03 ( 10.95 - 44.31 )	21.91 ( 157.81 )	21.66 ( 10.77 )	4.44 ( 1.74 )
	Psychiatric disorders	Agitation	8	6.53 ( 3.26 - 13.11 )	6.5 ( 37.16 )	6.48 ( 3.23 )	2.7 ( 1.04 )
	Renal and urinary disorders	Dysuria*	7	10.99 ( 5.22 - 23.15 )	10.95 ( 62.9 )	10.89 ( 5.17 )	3.44 ( 1.26 )
	Psychiatric disorders	Hallucination, visual	7	18.8 ( 8.92 - 39.66 )	18.72 ( 116.25 )	18.54 ( 8.79 )	4.21 ( 1.51 )
	Psychiatric disorders	Mania	6	16.16 ( 7.22 - 36.15 )	16.09 ( 84.21 )	15.96 ( 7.13 )	4 ( 1.25 )
	Psychiatric disorders	Aggression	6	7.78 ( 3.48 - 17.37 )	7.75 ( 35.13 )	7.72 ( 3.46 )	2.95 ( 0.88 )
	Skin and subcutaneous tissue disorders	Cold sweat	5	12.51 ( 5.18 - 30.19 )	12.47 ( 52.4 )	12.39 ( 5.13 )	3.63 ( 0.91 )
	Nervous system disorders	Movement disorder	4	6.42 ( 2.4 - 17.15 )	6.4 ( 18.18 )	6.38 ( 2.39 )	2.67 ( 0.32 )
	Psychiatric disorders	Thinking abnormal	4	13.86 ( 5.17 - 37.11 )	13.82 ( 47.22 )	13.72 ( 5.13 )	3.78 ( 0.65 )
	General disorders and administration site conditions	Therapeutic response unexpected	4	7.22 ( 2.7 - 19.29 )	7.2 ( 21.28 )	7.17 ( 2.68 )	2.84 ( 0.39 )
	Psychiatric disorders	Delusion	3	11.11 ( 3.57 - 34.59 )	11.09 ( 27.36 )	11.02 ( 3.54 )	3.46 ( 0.2 )
	Gastrointestinal disorders	Retching	3	6.73 ( 2.16 - 20.92 )	6.71 ( 14.54 )	6.69 ( 2.15 )	2.74 ( 0.02 )
	Respiratory, thoracic and mediastinal disorders	Hiccups	3	19.03 ( 6.09 - 59.42 )	18.99 ( 50.61 )	18.81 ( 6.02 )	4.23 ( 0.33 )
	Psychiatric disorders	Tachyphrenia	3	36.28 ( 11.56 - 113.9 )	36.21 ( 100.71 )	35.52 ( 11.32 )	5.15 ( 0.42 )
	Nervous system disorders	Akathisia	3	7.47 ( 2.4 - 23.26 )	7.46 ( 16.72 )	7.43 ( 2.39 )	2.89 ( 0.06 )
	Product issues	Product supply issue	3	10.44 ( 3.35 - 32.53 )	10.43 ( 25.42 )	10.37 ( 3.33 )	3.37 ( 0.18 )
	Psychiatric disorders	Negative thoughts	3	36.53 ( 11.63 - 114.68 )	36.46 ( 101.41 )	35.76 ( 11.39 )	5.16 ( 0.42 )
65 - 85	Gastrointestinal disorders	Nausea*	13	9.68 ( 5.46 - 17.15 )	8.85 ( 91.43 )	8.84 ( 4.99 )	3.14 ( 1.69 )
	Gastrointestinal disorders	Vomiting*	10	12.01 ( 6.3 - 22.87 )	11.2 ( 93.4 )	11.19 ( 5.87 )	3.48 ( 1.63 )
	Gastrointestinal disorders	Constipation*	6	8.34 ( 3.68 - 18.9 )	8.01 ( 37 )	8.01 ( 3.53 )	3 ( 0.88 )
	Renal and urinary disorders	Urinary retention*	6	63.71 ( 28.05 - 144.7 )	60.94 ( 352.27 )	60.65 ( 26.7 )	5.92 ( 1.55 )
	Gastrointestinal disorders	Dry mouth*	4	23.88 ( 8.82 - 64.64 )	23.21 ( 84.96 )	23.17 ( 8.56 )	4.53 ( 0.78 )
	Renal and urinary disorders	Dysuria*	3	32.67 ( 10.39 - 102.72 )	31.97 ( 89.82 )	31.89 ( 10.14 )	4.99 ( 0.4 )
	Nervous system disorders	Somnolence*	3	9.19 ( 2.93 - 28.88 )	9.01 ( 21.41 )	9.01 ( 2.87 )	3.17 ( 0.12 )
	Gastrointestinal disorders	Dyspepsia*	3	14.62 ( 4.65 - 45.94 )	14.32 ( 37.18 )	14.3 ( 4.55 )	3.84 ( 0.26 )
	General disorders and administration site conditions	Feeling abnormal	3	9.6 ( 3.06 - 30.16 )	9.41 ( 22.58 )	9.4 ( 2.99 )	3.23 ( 0.13 )
	Investigations	Heart rate increased*	3	16.17 ( 5.14 - 50.81 )	15.83 ( 41.69 )	15.81 ( 5.03 )	3.98 ( 0.28 )
Abbreviations: AE, adverse event; SOC, system organ class; PT, preferred term; ROR, reporting odds Ratio; PRR, proportional reporting ratio; EBGM, empirical bayesian geometric mean; IC, information component; χ2 chi-squared statistic.
* Indicates signals shared between subgroups.
