# Supplementary material for: Safety profile and potential clinical risks of xanomeline and trospium chloride: A real-world pharmacovigilance study using FAERS
Source: Neurotherapeutics. 2026 May 27;23(4):e00930. doi: 10.1016/j.neurot.2026.e00930 (PMC13234482; doi:10.1016/j.neurot.2026.e00930)
Supplement: Multimedia component 8 [file mmc8.xlsx]

## Sheet: Sheet1
Supplementary Table 8. Summary of all positive signals at PT level for reporter type subgroups.
Subgroup	SOC	PT	Case Reports	ROR(95%Cl)	PRR (χ2)	EBGM(EBGM05)	IC(IC025)
Healthcare professional	Gastrointestinal disorders	Nausea*	157	15.88 ( 13.43 - 18.79 )	14 ( 1902.8 )	13.93 ( 11.78 )	3.8 ( 3.44 )
	Gastrointestinal disorders	Vomiting*	107	14.15 ( 11.6 - 17.26 )	13.01 ( 1188.95 )	12.96 ( 10.62 )	3.7 ( 3.25 )
	Renal and urinary disorders	Urinary retention*	49	80.52 ( 60.28 - 107.54 )	77.37 ( 3598.18 )	75.35 ( 56.42 )	6.24 ( 4.5 )
	Gastrointestinal disorders	Constipation*	45	16.1 ( 11.95 - 21.7 )	15.55 ( 610.92 )	15.47 ( 11.48 )	3.95 ( 3.12 )
	Eye disorders	Vision blurred*	23	11.53 ( 7.63 - 17.43 )	11.33 ( 216.18 )	11.29 ( 7.47 )	3.5 ( 2.39 )
	General disorders and administration site conditions	Treatment noncompliance*	20	13.27 ( 8.52 - 20.66 )	13.07 ( 222.18 )	13.01 ( 8.36 )	3.7 ( 2.41 )
	Psychiatric disorders	Psychotic disorder*	18	32.47 ( 20.34 - 51.85 )	32.01 ( 535.06 )	31.67 ( 19.83 )	4.99 ( 2.93 )
	Investigations	Heart rate increased	17	13.47 ( 8.34 - 21.76 )	13.3 ( 192.62 )	13.24 ( 8.19 )	3.73 ( 2.29 )
	Cardiac disorders	Tachycardia*	15	7.22 ( 4.34 - 12.02 )	7.15 ( 79.22 )	7.13 ( 4.28 )	2.83 ( 1.64 )
	Nervous system disorders	Drooling*	14	119.65 ( 69.9 - 204.81 )	118.31 ( 1563.84 )	113.64 ( 66.39 )	6.83 ( 2.97 )
	Gastrointestinal disorders	Dry mouth*	13	9.21 ( 5.33 - 15.92 )	9.13 ( 93.87 )	9.1 ( 5.26 )	3.19 ( 1.75 )
	Gastrointestinal disorders	Gastrointestinal disorder	13	5.28 ( 3.06 - 9.13 )	5.24 ( 44.6 )	5.23 ( 3.03 )	2.39 ( 1.23 )
	Skin and subcutaneous tissue disorders	Hyperhidrosis*	12	7.03 ( 3.98 - 12.42 )	6.97 ( 61.31 )	6.96 ( 3.94 )	2.8 ( 1.45 )
	Gastrointestinal disorders	Abdominal discomfort*	11	4.22 ( 2.33 - 7.64 )	4.19 ( 26.72 )	4.18 ( 2.31 )	2.06 ( 0.89 )
	Gastrointestinal disorders	Gastrooesophageal reflux disease*	11	8.3 ( 4.58 - 15.04 )	8.24 ( 69.8 )	8.22 ( 4.53 )	3.04 ( 1.52 )
	Gastrointestinal disorders	Dyspepsia*	10	7.07 ( 3.79 - 13.19 )	7.02 ( 51.59 )	7.01 ( 3.76 )	2.81 ( 1.3 )
	Psychiatric disorders	Suicidal ideation	10	8.04 ( 4.31 - 14.98 )	7.98 ( 60.93 )	7.96 ( 4.27 )	2.99 ( 1.41 )
	Psychiatric disorders	Hallucination, auditory*	10	30.79 ( 16.47 - 57.56 )	30.55 ( 282.87 )	30.24 ( 16.17 )	4.92 ( 2.17 )
	Gastrointestinal disorders	Salivary hypersecretion*	10	49.3 ( 26.32 - 92.34 )	48.91 ( 461.48 )	48.1 ( 25.68 )	5.59 ( 2.3 )
	Investigations	Blood pressure increased	10	4.15 ( 2.23 - 7.74 )	4.13 ( 23.69 )	4.12 ( 2.21 )	2.04 ( 0.81 )
	Nervous system disorders	Sedation*	7	6.46 ( 3.07 - 13.59 )	6.43 ( 32.05 )	6.42 ( 3.05 )	2.68 ( 0.91 )
	Psychiatric disorders	Aggression	6	8.81 ( 3.95 - 19.68 )	8.78 ( 41.23 )	8.75 ( 3.92 )	3.13 ( 0.96 )
	Skin and subcutaneous tissue disorders	Angioedema	6	5.11 ( 2.29 - 11.4 )	5.09 ( 19.7 )	5.08 ( 2.28 )	2.35 ( 0.59 )
	Psychiatric disorders	Paranoia*	5	24.3 ( 10.06 - 58.7 )	24.21 ( 110.32 )	24.01 ( 9.94 )	4.59 ( 1.12 )
	Psychiatric disorders	Delusion*	5	20.14 ( 8.34 - 48.61 )	20.06 ( 89.93 )	19.93 ( 8.25 )	4.32 ( 1.08 )
	Psychiatric disorders	Mania	5	19.91 ( 8.25 - 48.07 )	19.84 ( 88.83 )	19.71 ( 8.16 )	4.3 ( 1.07 )
	Skin and subcutaneous tissue disorders	Night sweats	5	6.47 ( 2.68 - 15.58 )	6.44 ( 22.96 )	6.43 ( 2.67 )	2.69 ( 0.57 )
	Nervous system disorders	Hypersomnia	5	20.05 ( 8.31 - 48.41 )	19.97 ( 89.51 )	19.84 ( 8.22 )	4.31 ( 1.07 )
	Psychiatric disorders	Anger*	4	20.47 ( 7.64 - 54.81 )	20.4 ( 73.29 )	20.26 ( 7.57 )	4.34 ( 0.76 )
	Gastrointestinal disorders	Vomiting projectile	4	94.73 ( 34.93 - 256.88 )	94.42 ( 357.92 )	91.43 ( 33.72 )	6.51 ( 0.94 )
	Gastrointestinal disorders	Intestinal obstruction	4	6.51 ( 2.44 - 17.4 )	6.5 ( 18.56 )	6.48 ( 2.43 )	2.7 ( 0.33 )
	Respiratory, thoracic and mediastinal disorders	Hiccups	3	21.97 ( 7.04 - 68.5 )	21.92 ( 59.43 )	21.76 ( 6.98 )	4.44 ( 0.36 )
	Gastrointestinal disorders	Eructation	3	20.02 ( 6.42 - 62.41 )	19.97 ( 53.7 )	19.84 ( 6.37 )	4.31 ( 0.34 )
	Psychiatric disorders	Hallucination, visual*	3	7.22 ( 2.32 - 22.46 )	7.21 ( 16 )	7.19 ( 2.31 )	2.85 ( 0.05 )
	Psychiatric disorders	Emotional disorder	3	15.53 ( 4.99 - 48.37 )	15.5 ( 40.47 )	15.42 ( 4.95 )	3.95 ( 0.29 )
	Nervous system disorders	Movement disorder	3	7.79 ( 2.5 - 24.21 )	7.77 ( 17.65 )	7.75 ( 2.49 )	2.95 ( 0.08 )
	Investigations	Amphetamines positive	3	954.42 ( 258.07 - 3529.68 )	952.11 ( 2137.76 )	714.33 ( 193.15 )	9.48 ( 0.34 )
	Injury, poisoning and procedural complications	Sedation complication	3	29.12 ( 9.32 - 90.92 )	29.05 ( 80.43 )	28.77 ( 9.21 )	4.85 ( 0.4 )
Non-healthcare professional	Gastrointestinal disorders	Vomiting*	81	12.87 ( 10.24 - 16.17 )	11.79 ( 802.98 )	11.75 ( 9.35 )	3.55 ( 3.04 )
	Gastrointestinal disorders	Nausea*	79	6.88 ( 5.46 - 8.67 )	6.36 ( 361.27 )	6.35 ( 5.04 )	2.67 ( 2.23 )
	Gastrointestinal disorders	Constipation*	39	7.61 ( 5.52 - 10.5 )	7.32 ( 213.73 )	7.31 ( 5.3 )	2.87 ( 2.19 )
	Nervous system disorders	Dizziness	29	3.73 ( 2.58 - 5.4 )	3.64 ( 55.98 )	3.64 ( 2.51 )	1.86 ( 1.2 )
	Skin and subcutaneous tissue disorders	Hyperhidrosis*	27	16.59 ( 11.3 - 24.35 )	16.12 ( 381.5 )	16.04 ( 10.92 )	4 ( 2.83 )
	Gastrointestinal disorders	Dyspepsia*	23	12.54 ( 8.28 - 18.99 )	12.25 ( 237.07 )	12.2 ( 8.06 )	3.61 ( 2.46 )
	Nervous system disorders	Somnolence	18	6.08 ( 3.81 - 9.7 )	5.98 ( 74.75 )	5.97 ( 3.74 )	2.58 ( 1.57 )
	Gastrointestinal disorders	Abdominal pain upper	18	4.57 ( 2.86 - 7.29 )	4.5 ( 49.1 )	4.49 ( 2.82 )	2.17 ( 1.25 )
	Eye disorders	Vision blurred*	17	7.11 ( 4.4 - 11.5 )	7 ( 87.42 )	6.98 ( 4.32 )	2.8 ( 1.7 )
	Gastrointestinal disorders	Gastrooesophageal reflux disease*	17	13.2 ( 8.16 - 21.35 )	12.96 ( 187.16 )	12.91 ( 7.98 )	3.69 ( 2.27 )
	Renal and urinary disorders	Urinary retention*	16	39.42 ( 23.97 - 64.83 )	38.73 ( 580.92 )	38.25 ( 23.26 )	5.26 ( 2.87 )
	Gastrointestinal disorders	Dry mouth*	14	10.67 ( 6.29 - 18.1 )	10.52 ( 120.32 )	10.48 ( 6.18 )	3.39 ( 1.93 )
	Gastrointestinal disorders	Abdominal discomfort*	12	3.96 ( 2.24 - 7 )	3.92 ( 26.12 )	3.91 ( 2.21 )	1.97 ( 0.87 )
	Nervous system disorders	Drooling*	11	90.14 ( 49.31 - 164.79 )	89.05 ( 930.26 )	86.52 ( 47.33 )	6.43 ( 2.56 )
	Psychiatric disorders	Hallucination, auditory*	9	52.04 ( 26.84 - 100.91 )	51.53 ( 438.49 )	50.68 ( 26.13 )	5.66 ( 2.16 )
	Renal and urinary disorders	Dysuria	7	13.11 ( 6.22 - 27.62 )	13.01 ( 77.34 )	12.96 ( 6.15 )	3.7 ( 1.35 )
	Psychiatric disorders	Anger*	7	13.83 ( 6.56 - 29.15 )	13.73 ( 82.31 )	13.67 ( 6.49 )	3.77 ( 1.38 )
	Gastrointestinal disorders	Dysphagia	7	6.35 ( 3.02 - 13.37 )	6.31 ( 31.24 )	6.3 ( 2.99 )	2.65 ( 0.89 )
	General disorders and administration site conditions	Treatment noncompliance*	6	8 ( 3.58 - 17.88 )	7.96 ( 36.43 )	7.94 ( 3.55 )	2.99 ( 0.9 )
	Psychiatric disorders	Paranoia*	5	21.11 ( 8.74 - 51 )	21 ( 94.6 )	20.86 ( 8.64 )	4.38 ( 1.09 )
	Nervous system disorders	Dyskinesia	5	8.96 ( 3.72 - 21.62 )	8.92 ( 35.08 )	8.9 ( 3.69 )	3.15 ( 0.76 )
	Psychiatric disorders	Psychotic disorder*	5	18.71 ( 7.75 - 45.19 )	18.61 ( 82.84 )	18.5 ( 7.66 )	4.21 ( 1.05 )
	Nervous system disorders	Sedation*	4	23.54 ( 8.78 - 63.09 )	23.43 ( 85.26 )	23.26 ( 8.68 )	4.54 ( 0.79 )
	Cardiac disorders	Tachycardia*	4	6.02 ( 2.25 - 16.09 )	6 ( 16.63 )	5.99 ( 2.24 )	2.58 ( 0.29 )
	Psychiatric disorders	Hallucination, visual*	4	9.8 ( 3.66 - 26.21 )	9.76 ( 31.37 )	9.73 ( 3.64 )	3.28 ( 0.53 )
	Gastrointestinal disorders	Salivary hypersecretion*	4	35.69 ( 13.29 - 95.85 )	35.53 ( 132.69 )	35.13 ( 13.08 )	5.13 ( 0.86 )
	General disorders and administration site conditions	Therapeutic response unexpected	4	5.52 ( 2.07 - 14.76 )	5.5 ( 14.72 )	5.49 ( 2.06 )	2.46 ( 0.24 )
	General disorders and administration site conditions	Therapeutic response decreased	4	9.36 ( 3.5 - 25.03 )	9.32 ( 29.64 )	9.3 ( 3.48 )	3.22 ( 0.51 )
	Psychiatric disorders	Delusion*	3	9.04 ( 2.91 - 28.14 )	9.02 ( 21.33 )	8.99 ( 2.89 )	3.17 ( 0.14 )
	Skin and subcutaneous tissue disorders	Cold sweat	3	13.02 ( 4.18 - 40.55 )	12.98 ( 33.04 )	12.93 ( 4.15 )	3.69 ( 0.25 )
	Psychiatric disorders	Abnormal behaviour	3	8.85 ( 2.84 - 27.53 )	8.82 ( 20.75 )	8.8 ( 2.83 )	3.14 ( 0.13 )
	General disorders and administration site conditions	Therapy non-responder	3	9.88 ( 3.18 - 30.75 )	9.85 ( 23.79 )	9.82 ( 3.16 )	3.3 ( 0.17 )
	Psychiatric disorders	Thinking abnormal	3	11.04 ( 3.55 - 34.36 )	11 ( 27.19 )	10.97 ( 3.52 )	3.46 ( 0.2 )
	Product issues	Product supply issue	3	9.89 ( 3.18 - 30.79 )	9.86 ( 23.82 )	9.83 ( 3.16 )	3.3 ( 0.17 )
Abbreviations: AE, adverse event; SOC, system organ class; PT, preferred term; ROR, reporting odds Ratio; PRR, proportional reporting ratio; EBGM, empirical bayesian geometric mean; IC, information component; χ2 chi-squared statistic.
* Indicates signals shared between subgroups.
